# Supplementary material for: T Cell Responses against Orthopoxviruses in HIV-Positive Patients
Source: Vaccines (Basel). 2024 Jan 27;12(2):131. doi: 10.3390/vaccines12020131 (PMC10891540; doi:10.3390/vaccines12020131)
Supplement: Supplementary file 1 [file vaccines-12-00131-s001.zip]

Archive with 1 entries (1 files):
- vaccines-2756839-supplementary.pdf
